# Supplementary material for: Effects of website-based risk communication of radio-frequency electromagnetic fields on general public
Source: Front Public Health. 2024 Sep 4;12:1438986. doi: 10.3389/fpubh.2024.1438986 (PMC11408325; doi:10.3389/fpubh.2024.1438986)
Supplement: Supplementary file 2 [file Data_Sheet_1.xlsx]

## Sheet: Suppl_Table_1
	Supplemental Table 1. Details of the questionnaire in survey.
	Timing	Category	Variables	Evaluation
	T1	Part 1: Socio-demographic information	Sex	Male, femmale
			Age (years)	20-29, 30-39, 40-49, 50-59, >=60
			Living area in Japan	Area 1-13
			Status of employment	Employed, not employed
			Education (general)	Grade 1 (jinior high or high school), Grade 2 (colleagel), Grade 3 (undergraduate or graduate school)
			Education (RF-EMFs)	No, yes
			Number of family member	1, 2, 3, 4, >=5
			Live with family member <=15	No, yes
			Family income	Grade 1 (< 3 million JPY), Grade 2 (3-6 million JPY), Grade 3 (6-9 million JPY), Grade 4 (>= 9 million JPY), No answer
		Part 2-4: internet use, communication environment, and Use or RF-EMF used devices	Not used in this study
	T1 T2 T3	Part 5: Attitudes toward RF-EMFs	Awareness of RF-EMFs in daily life	Scale of 4 (1: not at all - 4: very aware)
			Subjective RF-EMF exposure levels (8 sources)*1	Scale of 5 (1: none - 5: very high)
			Confidence of subjective RF-EMF exposure levels (8 sources)*1	Scale of 4 (1: not sure at all - 4: very sure)
			Concerns about adverse health effects of RF-EMF exposures (8 sources)*1	Scale of 4 (1: no unease at all - 4: feel very uneasy)
			Needs for RF-EMF usage activities (6 activities)*2	Scale of 4 (1:not necessary at all - 4: very necessary)
			Concerns about adverse health effects of RF-EMF usage activities (6 activities)*2	Scale of 4 (1: no unease at all - 4: feel very uneasy)
			Awareness of the advantages of 5G	Number of checked answers from 4 items
			Awareness of concerns about 5G	Number of checked answers from 6 items
			Subjective knowledge	Scale of 4 (1: had very little knowledge - 4: had specialized knowledge)
			Objective knowledge	Number of correct answers for 10 questions
			Carcinogenic risk perception (RF-EMFs: mobile phone)	Scale of 6 (1: no risk at all - 6: very risky)
			Carcinogenic risk perception (ELF-EMFs: power lines)	Scale of 6 (1: no risk at all - 6: very risky)
			Carcinogenic risk perception (sum of other 5 sources)*3	Scale of 6 (1: no risk at all - 6: very risky)
	*1: Exposure sources; broadcasting device, mobile phone base station (MPBS: other tan 5G), MPBS (5G), wireless LAN, mobile phone terminal (other than 5G), mobile phone terminal (5G), microwave, bluetooth.
	*2: Exposure sources; watching TV, use mobile phone terminal (other than 5G), use mobile phone terminal (5G), use wireless LAN, use microwave, use bluetooth wireless/headphone.
	*3: Exposure sources; UV, passive smoking, red meat, pickles, coffee.
