# Supplementary material for: Effects of website-based risk communication of radio-frequency electromagnetic fields on general public
Source: Front Public Health. 2024 Sep 4;12:1438986. doi: 10.3389/fpubh.2024.1438986 (PMC11408325; doi:10.3389/fpubh.2024.1438986)
Supplement: Supplementary file 3 [file Data_Sheet_2.xlsx]

## Sheet: Suppl_Table_2
	Supplemental Table 2. Results of the factor analysis.
		Factor 1	Factor 2	Factor 3	Factor 4
	Carcinogenic risk perception (ELF-EMFs: power lines)	0.82	-0.037	0.011	-0.014
	Carcinogenic risk perception (RF-EMFs: mobile phone)	0.812	0.1	0.005	-0.079
	Carcinogenic risk perception (sum of other 5 sources)	0.629	-0.006	-0.024	0.13
	Concerns about adverse health effects of RF-EMF usage activities (sum of 6 activities)	-0.029	0.953	-0.016	-0.005
	Concerns about adverse health effects of RF-EMF exposures (sum of 8 sources)	0.037	0.879	-0.002	-0.014
	Awareness of concerns about 5G	0.102	0.311	0.085	0.043
	Subjective knowledge	-0.01	-0.109	0.699	-0.035
	Confidence of subjective RF-EMF exposure levels (sum of 8 sources)	0.021	0.055	0.618	-0.035
	Awareness of RF-EMFs in daily life	-0.015	0.147	0.46	0.078
	Awareness of the advantages of 5G	-0.018	-0.01	0.075	0.623
	Needs for RF-EMF usage activities (sum of 6 activities)	0.072	0.014	-0.072	0.585
